# Supplementary material for: Multiple Sclerosis: Enzymatic Cross Site-Specific Recognition and Hydrolysis of H3 Histone by IgGs against H3, H1, H2A, H2B, H4 Histones, Myelin Basic Protein, and DNA
Source: Biomedicines. 2022 Oct 21;10(10):2663. doi: 10.3390/biomedicines10102663 (PMC9599260; doi:10.3390/biomedicines10102663)
Supplement: Supplementary file 1 [file biomedicines-10-02663-s001.zip]

Archive with 1 entries (1 files):
- biomedicines-1883270-supplementary.pdf
